# Supplementary material for: Optimizing Implementation of Preventive Chemotherapy against Soil-Transmitted Helminthiasis and Intestinal Schistosomiasis Using High-Resolution Data: Field-Based Experiences from Côte d’Ivoire
Source: Diseases. 2022 Sep 20;10(4):66. doi: 10.3390/diseases10040066 (PMC9590038; doi:10.3390/diseases10040066)
Supplement: Supplementary file 1 [file diseases-10-00066-s001.zip]

Archive with 1 entries (1 files):
- diseases-1881710-supplementary.xlsx
