# Supplementary material for: Optimizing Implementation of Preventive Chemotherapy against Soil-Transmitted Helminthiasis and Intestinal Schistosomiasis Using High-Resolution Data: Field-Based Experiences from Côte d’Ivoire
Source: Diseases. 2022 Sep 20;10(4):66. doi: 10.3390/diseases10040066 (PMC9590038; doi:10.3390/diseases10040066)
Supplement: Supplementary file 1 [file diseases-10-00066-s001.zip › diseases-1881710-supplementary.xlsx]

## Sheet: Sheet1
Table S1. STH and Schistosoma mansoni infection prevalence by village and district
		Schistosoma mansoni		Trichuris trichiura		Ascaris lumbricoides		Hookworm		Any STH
Village	No. examined	No. infected	%	No. infected	%	No. infected	%	No. infected	%	No. infected	%
Dabou
Ahouya	57	0	0	38	66.6667	16	28.0702	1	1.75439	43	75.4386
Akakro	60	1	1.66667	39	65	13	21.6667	1	1.66667	42	70
Adangba-Eby	48	0	0	21	43.75	1	2.08333	3	6.25	22	45.8333
N'Doumikro	60	2	3.33333	14	23.3333	3	5	7	11.6667	19	31.6667
Yassap A	49	0	0	14	28.5714	2	4.08163	0	0	14	28.5714
Niamiambo	60	0	0	1	1.66667	16	26.6667	0	0	17	28.3333
Bekpou	41	1	2.43902	9	21.9512	0	0	5	12.1951	11	26.8293
Agnimangbo	57	1	1.75439	11	19.2982	0	0	0	0	11	19.2982
Tiaha	59	0	0	1	1.69492	2	3.38983	5	8.47458	8	13.5593
Allaba	60	0	0	5	8.33333	2	3.33333	2	3.33333	8	13.3333
Vieil Alkodj	60	0	0	3	5	3	5	2	3.33333	8	13.3333
Vieil Ousrou	60	1	1.66667	7	11.6667	1	1.66667	2	3.33333	8	13.3333
Kotokodji	16	0	0	1	6.25	0	0	1	6.25	2	12.5
Yassap B	41	0	0	0	0	0	0	4	9.7561	4	9.7561
Nigui Nanou	57	0	0	5	8.77193	0	0	1	1.75439	5	8.77193
Krouffian	60	0	0	1	1.66667	0	0	5	8.33333	5	8.33333
Kaka	54	0	0	1	1.85185	1	1.85185	2	3.7037	4	7.40741
Gbougbô	58	0	0	4	6.89655	0	0	0	0	4	6.89655
Bonn	59	0	0	2	3.38983	2	3.38983	0	0	4	6.77966
Panda	60	0	0	2	3.33333	1	1.66667	3	5	4	6.66667
Yomidji	60	0	0	2	3.33333	2	3.33333	0	0	4	6.66667
N'gatty	51	0	0	3	5.88235	0	0	0	0	3	5.88235
Youhoulil	52	2	3.84615	2	3.84615	1	1.92308	0	0	3	5.76923
Armébé	60	2	3.33333	0	0	0	0	3	5	3	5
Mopoyem	60	0	0	3	5	0	0	0	0	3	5
Petit Badjen	60	0	0	1	1.66667	2	3.33333	0	0	3	5
Okpoyou	54	0	0	1	1.85185	0	0	2	3.7037	2	3.7037
Agnéby	60	1	1.66667	2	3.33333	0	0	0	0	2	3.33333
Bodou	60	0	0	2	3.33333	0	0	0	0	2	3.33333
Savane	59	0	0	1	1.69492	0	0	0	0	1	1.69492
Bouboury	60	0	0	1	1.66667	0	0	0	0	1	1.66667
Papidja	60	0	0	0	0	0	0	1	1.66667	1	1.66667
Agbaille	60	0	0	0	0	0	0	0	0	0	0
CNRA	60	0	0	0	0	0	0	0	0	0	0
Pakidié 1	60	2	3.33333	0	0	0	0	0	0	0	0
Pakidié 2	45	0	0	0	0	0	0	0	0	0	0
Pass	60	0	0	0	0	0	0	0	0	0	0
Recherche	57	0	0	0	0	0	0	0	0	0	0
Toupah SST-SAPH	60	3	5	0	0	0	0	0	0	0	0
Total Dabou	2174	16	0.735971	197	9.06164	68	3.12787	50	2.29991	271	12.4655
Jacqueville
Tiagba	52	0	0	47	90.3846	36	69.2308	0	0	49	94.2308
Taboutou	58	0	0	37	63.7931	21	36.2069	0	0	41	70.6897
Teffredji	60	0	0	26	43.3333	0	0	0	0	26	43.3333
Azahon	35	0	0	8	22.8571	13	37.1429	0	0	15	42.8571
Koko	60	0	0	0	0	21	35	0	0	21	35
Abraco	60	0	0	2	3.33333	9	15	0	0	11	18.3333
Nigui Assoko	60	0	0	1	1.66667	9	15	0	0	9	15
Tiegba	60	2	3.33333	8	13.3333	1	1.66667	0	0	9	15
Tchava	59	1	1.69492	2	3.38983	3	5.08475	2	3.38983	7	11.8644
Kouve	59	0	0	1	1.69492	3	5.08475	1	1.69492	5	8.47458
Nigui Saff	59	0	0	4	6.77966	1	1.69492	0	0	5	8.47458
Avadivry/Niangoussou	55	0	0	4	7.27273	0	0	0	0	4	7.27273
Kraffi	55	0	0	3	5.45455	0	0	1	1.81818	4	7.27273
Bahuama	59	0	0	0	0	3	5.08475	1	1.69492	4	6.77966
Kouassikro	59	3	5.08475	3	5.08475	0	0	2	3.38983	4	6.77966
Tiemien	60	0	0	3	5	1	1.66667	0	0	4	6.66667
MBoukro	57	0	0	1	1.75439	2	3.50877	0	0	3	5.26316
Attoutou B	60	1	1.66667	0	0	2	3.33333	1	1.66667	3	5
Attoutou A	53	1	1.88679	2	3.77358	2	3.77358	0	0	2	3.77358
Addah	59	0	0	2	3.38983	0	0	0	0	2	3.38983
Gbehiri	59	0	0	0	0	1	1.69492	1	1.69492	2	3.38983
Abreby	60	0	0	1	1.66667	0	0	1	1.66667	2	3.33333
Taboth	60	0	0	2	3.33333	0	0	0	0	2	3.33333
Goyeme	35	0	0	1	2.85714	0	0	0	0	1	2.85714
Gboyo	54	0	0	1	1.85185	0	0	0	0	1	1.85185
Abraniamiambo	60	0	0	0	0	1	1.66667	0	0	1	1.66667
Ahikakro	60	0	0	0	0	0	0	1	1.66667	1	1.66667
Sassako	60	1	1.66667	0	0	1	1.66667	0	0	1	1.66667
Irobo	67	0	0	1	1.49254	0	0	0	0	1	1.49254
Adesse	60	0	0	0	0	0	0	0	0	0	0
Adjacoutié	60	0	0	0	0	0	0	0	0	0	0
Adjue	59	0	0	0	0	0	0	0	0	0	0
Adoumangan/Djacé	58	0	0	0	0	0	0	0	0	0	0
Ahua	60	0	0	0	0	0	0	0	0	0	0
Akrou	50	0	0	0	0	0	0	0	0	0	0
Avagou/Mongonini/Wah	60	0	0	0	0	0	0	0	0	0	0
Bapo	43	0	0	0	0	0	0	0	0	0	0
GrandJack	60	1	1.66667	0	0	0	0	0	0	0	0
Total Jacqueville	2164	10	0.462107	160	7.39372	130	6.00739	11	0.508318	240	11.0906
